# Supplementary material for: Bioactive Compounds Intake of the Brazilian Population According to Geographic Region
Source: Plants (Basel). 2023 Jun 22;12(13):2414. doi: 10.3390/plants12132414 (PMC10346977; doi:10.3390/plants12132414)
Supplement: Supplementary file 1 [file plants-12-02414-s001.zip]

Archive with 1 entries (1 files):
- plants-2418728-supplementary.pdf
